# Supplementary material for: Gaze cues facilitate incidental learning in children aged 7–10 years, but arrow cues do not
Source: Psychon Bull Rev. 2025 Feb 14;32(4):1712–21. doi: 10.3758/s13423-025-02657-x (PMC12325541; doi:10.3758/s13423-025-02657-x)
Supplement: Supplementary file 1 — Supplementary file1 (XLSX 20 KB) [file 13423_2025_2657_MOESM1_ESM.xlsx]

## Sheet: Sheet1
sex	age	accuracy	valid_arrow	invalid_arrow	valid_gaze	invalid_gaze	arrow_valid_hit	arrow_invalid_hit	gaze_valid_hit	gaze_invalid_hit	false_positive	arrow_valid_d prime	arrow_invalid_d prime	gaze_valid_d prime	gaze_invalid_d prime
f	7	39	577.39	659.775	548.217	655.186	3	4	4	4	30	-1.19889	-0.927837	-0.927837	-0.927837
f	7	40	519.878	570.519	477.889	488.684	2	4	8	5	14	-0.456301	0.131973	1.22694	0.38532
f	7	40	519.132	588.808	536.096	706.922	6	4	3	3	13	0.707109	0.200415	-0.0706383	-0.0706383
f	7	37	629.455	752.479	882.663	775.84	2	1	3	4	6	0.194812	-0.245118	0.512033	0.783086
f	7	38	464.237	541.507	413.388	420.968	5	3	6	3	10	0.67449	0.150089	0.927837	0.150089
f	7	40	477.228	627.195	418.724	453.051	7	8	4	4	13	0.978163	1.29538	0.200415	0.200415
f	7	40	710.63	790.433	775.905	855.792	5	2	7	3	12	0.524401	-0.317221	1.0488	0
f	7	37	563.84	613.796	566.108	634.757	8	6	9	7	15	1.16026	0.571986	1.60019	0.84304
f	7	38	765.642	780.389	745.72	796.349	6	8	8	7	21	0.19064	0.778914	0.778914	0.461694
f	7	40	633.249	706.12	700.509	757.429	5	5	6	4	9	0.755415	0.755415	1.00876	0.502068
m	7	28	529.342	536.621	516.22	663.071	0	2	5	4	2	-2.07416	0.803232	1.64485	1.39151
m	7	40	429.482	429.087	432.409	451.418	3	7	3	2	11	0.0733596	1.12216	0.0733596	-0.243861
m	7	35	475.922	443.599	463.141	440.79	5	4	6	3	19	0.0627068	-0.19064	0.316054	-0.461694
m	7	37	735.434	739.79	714.784	732.72	5	4	6	5	7	0.934589	0.681242	1.18794	0.934589
m	7	40	484.362	517.576	480.676	472.861	2	5	4	6	12	-0.317221	0.524401	0.271053	0.777748
m	7	38	611.097	718.895	522.43	694.74	5	5	7	2	19	0.0627068	0.0627068	0.587107	-0.778914
m	7	39	461.711	857.46	742.473	799.233	2	5	6	5	10	-0.167131	0.67449	0.927837	0.67449
m	7	40	495.099	584.126	495.701	609.481	5	5	7	2	16	0.253347	0.253347	0.777748	-0.588274
m	7	40	545.359	642.289	530.583	676.181	7	6	8	7	10	1.19889	0.927837	1.51611	1.19889
f	8	40	445.718	450.027	458.909	410.973	4	4	8	7	16	0	0	1.09497	0.777748
f	8	36	581.623	591.34	377.532	441.582	6	6	10	6	14	0.638668	0.638668	4.10434	0.638668
f	8	40	729.557	864.785	686.559	881.642	6	5	9	7	19	0.316054	0.0627068	1.34426	0.587107
f	8	40	580.091	637.015	669.487	541.063	1	0	4	1	6	-0.245118	-2.68258	0.783086	-0.245118
f	8	40	484.368	408.744	483.212	419.99	6	5	7	5	8	1.09497	0.841621	1.36602	0.841621
f	8	38	713.778	707.925	781.025	647.092	6	6	8	6	15	0.571986	0.571986	1.16026	0.571986
f	8	39	427.969	445.662	406.148	453.057	3	1	7	4	13	-0.0706383	-0.827789	0.978163	0.200415
f	8	39	705.494	710.392	648.642	748.041	7	7	7	5	14	0.909721	0.909721	0.909721	0.38532
f	8	40	631.908	658	646.394	702.747	7	7	8	6	17	0.713519	0.713519	1.03074	0.442466
f	8	39	493.29	475.299	443.899	536.633	1	3	4	5	15	-0.962912	-0.205761	0.0652923	0.318639
f	8	40	572.255	533.188	655.645	587.893	5	5	8	6	12	0.524401	0.524401	1.36602	0.777748
m	8	40	511.278	600.622	507.749	520.311	7	5	6	4	9	1.27982	0.755415	1.00876	0.502068
m	8	33	511.462	608.308	521.956	535.326	3	3	5	3	22	-0.650062	-0.650062	-0.125661	-0.650062
m	8	40	665.875	694.101	738.719	618.733	5	4	7	5	18	0.125661	-0.127686	0.650062	0.125661
m	8	39	457.529	333.341	341.694	340.681	7	7	9	4	20	0.524401	0.524401	1.28155	-0.253347
m	8	39	612.343	739.371	499.787	693.555	8	8	8	7	22	0.71596	0.71596	0.71596	0.398739
m	8	40	324.894	344.362	339.181	361.856	5	5	6	3	9	0.755415	0.755415	1.00876	0.231015
m	8	40	338.6	361.494	355.94	503.486	5	7	6	5	23	-0.189118	0.335282	0.0642287	-0.189118
m	8	40	345.446	380.666	383.613	394.791	2	5	8	6	17	-0.652503	0.189118	1.03074	0.442466
m	8	38	543.704	577.859	572.459	611.089	6	8	8	8	11	0.851107	1.43938	1.43938	1.43938
m	8	40	399.441	481.439	413.829	477.605	8	7	6	5	22	0.71596	0.398739	0.127686	-0.125661
f	9	34	258.758	486.96	552.419	746.374	5	6	5	4	18	0.125661	0.379008	0.125661	-0.127686
f	9	40	423.694	394.206	410.822	438.697	6	3	5	4	7	1.18794	0.410189	0.934589	0.681242
f	9	40	339.552	370.923	340.875	370.022	7	6	7	6	18	0.650062	0.379008	0.650062	0.379008
f	9	36	554.839	734.248	615.092	654.774	7	5	6	5	11	1.12216	0.59776	0.851107	0.59776
f	9	40	709.035	720.867	719.747	673.743	6	6	4	4	22	0.127686	0.127686	-0.379008	-0.379008
f	9	40	384.408	437.78	423.393	466.071	6	6	7	3	17	0.442466	0.442466	0.713519	-0.335282
f	9	40	443.368	567.567	456.44	461.17	4	5	5	4	16	0	0.253347	0.253347	0
f	9	40	548.706	566.448	538.382	584.444	5	6	8	5	18	0.125661	0.379008	0.967283	0.125661
f	9	39	423.801	401.91	453.143	445.007	8	7	6	9	22	0.71596	0.398739	0.127686	1.15589
f	9	40	420.393	376.585	421.334	427.927	4	5	6	4	6	0.783086	1.03643	1.28978	0.783086
f	9	40	420.096	512.172	521.668	491.439	5	7	8	9	10	0.67449	1.19889	1.51611	1.95604
f	9	39	540.935	570.533	538.601	579.374	6	7	8	7	15	0.571986	0.84304	1.16026	0.84304
m	9	34	551.945	583.533	514.174	597.911	5	10	7	6	17	0.189118	3.90813	0.713519	0.442466
m	9	33	468.635	498.53	417.089	410.304	7	5	6	6	14	0.909721	0.38532	0.638668	0.638668
m	9	40	483.146	521.397	447.374	535.284	5	5	8	4	23	-0.189118	-0.189118	0.652503	-0.442466
m	9	40	365.189	413.737	374.649	426.808	7	6	7	7	25	0.205761	-0.0652923	0.205761	0.205761
m	9	40	631.052	708.75	578.105	598.995	6	5	4	4	16	0.506694	0.253347	0	0
m	9	40	424.406	433.054	374.38	426.619	9	6	10	7	18	1.40721	0.379008	3.84468	0.650062
m	9	40	437.876	433.368	499.215	489.874	4	6	8	6	14	0.131973	0.638668	1.22694	0.638668
m	9	38	568.055	507.871	534.333	546.722	3	5	7	7	9	0.231015	0.755415	1.27982	1.27982
f	10	40	551.582	602.872	515.298	631.917	1	3	3	3	3	0.15798	0.915131	0.915131	0.915131
f	10	40	413.716	388.024	429.804	428.959	0	0	2	1	1	-1.75905	-1.75905	1.11834	0.678412
f	10	40	626.386	445.186	371.306	376.389	7	4	8	3	14	0.909721	0.131973	1.22694	-0.13908
f	10	40	289.129	267.994	313.934	276.144	5	4	7	6	13	0.453762	0.200415	0.978163	0.707109
f	10	40	518.566	517.115	417.62	561.697	7	4	7	7	22	0.398739	-0.379008	0.398739	0.398739
f	10	40	347.672	353.255	361.038	363.954	4	8	5	8	11	0.344413	1.43938	0.59776	1.43938
f	10	40	333.343	380.293	299.025	327.024	5	2	9	5	12	0.524401	-0.317221	1.80595	0.524401
f	10	38	487.367	521.363	510.655	583.059	6	6	6	6	14	0.638668	0.638668	0.638668	0.638668
f	10	40	404.465	426.423	397.408	473.383	5	3	6	6	11	0.59776	0.0733596	0.851107	0.851107
m	10	40	365.852	348.395	355.465	348.122	5	5	5	3	10	0.67449	0.67449	0.67449	0.150089
m	10	40	393.415	364.851	387.254	444.211	6	4	6	5	14	0.638668	0.131973	0.638668	0.38532
m	10	40	443.179	429.24	421.116	429.827	7	4	7	4	23	0.335282	-0.442466	0.335282	-0.442466
m	10	40	336.624	316.692	308.496	361.198	5	5	8	6	10	0.67449	0.67449	1.51611	0.927837
m	10	40	521.193	476.41	478.535	481.006	5	6	5	4	9	0.755415	1.00876	0.755415	0.502068
m	10	40	355.05	398.739	368.737	419.391	8	7	8	5	13	1.29538	0.978163	1.29538	0.453762
m	10	40	327.911	325.5	325.621	334.624	2	3	8	4	9	-0.0862062	0.231015	1.59704	0.502068
m	10	40	320.835	312.154	382.27	325.782	6	5	5	2	19	0.316054	0.0627068	0.0627068	-0.778914
m	10	36	349.527	362.928	332.952	340.125	6	5	7	5	14	0.638668	0.38532	0.909721	0.38532
m	10	40	590.749	614.285	591.936	617.03	5	6	9	6	7	0.934589	1.18794	2.21614	1.18794
m	10	40	361.254	437.09	379.97	407.891	5	6	7	5	14	0.38532	0.638668	0.909721	0.38532
